# Supplementary material for: Power analysis for RNA-Seq differential expression studies using generalized linear mixed effects models
Source: BMC Bioinformatics. 2020 May 19;21:198. doi: 10.1186/s12859-020-3541-7 (PMC7236949; doi:10.1186/s12859-020-3541-7)
Supplement: Supplementary file 2 — Additional file 2 This text file contains all R functions used in simulations and the TCGA breast cancer data analysis. [file 12859_2020_3541_MOESM2_ESM.r]

 ### simulate bivariate negative binomial (BNB) data
 simubnb <- function(n,mu1,mu2,s)
     {
        while (1)
          {
            x <- NULL
            y <- NULL
            z <- rgamma(n,shape=s,scale=1/s)
            mux <- mu1*z
	          muy <- mu2*z
            for (i in 1:n)
              {
                 x[i] <- rpois(1,lambda=mux[i])
     	           y[i] <- rpois(1,lambda=muy[i])
              }
	          if (mean(x>0)>0.35 | mean(y>0)>0.35) break
        } 
       	x1 <- data.frame(count=x,group=rep('0',n),subject=paste('S',c(1:n),sep=''))
       	y1 <- data.frame(count=y,group=rep('1',n),subject=paste('S',c(1:n),sep=''))
       	data1 <- data.frame(rbind(x1,y1))
        data1
     }


 
 ### likelihood of BNB under H0
 logLikFun0 <- function(param) 
   {
     mu <- param[1]
     size <- param[2]
     xbar <- mean(x)
     ybar <- mean(y)
     n <- length(x)
     sum1 <- sum(lgamma(x+y+size))
     sum2 <- sum(lgamma(x+1))
     sum3 <- sum(lgamma(y+1))
     ll <- n*(size*log(size)-lgamma(size))+n*(xbar+ybar)*log(mu)+sum1-n*(xbar+ybar+size)*log(2*mu+size)-sum2-sum3
     ll
   } 

 
 ### likelihood of BNB under H1
 logLikFun1 <- function(param) 
    {
       	mu1 <- param[1]
        mu2 <- param[2]
	      size <- param[3]
	      xbar <- mean(x)
	      ybar <- mean(y)
	      n <- length(x)
	      sum1 <- sum(lgamma(x+y+size))
	      sum2 <- sum(lgamma(x+1))
	      sum3 <- sum(lgamma(y+1))
	      ll <- n*(size*log(size)-lgamma(size))+n*xbar*log(mu1)+n*ybar*log(mu2)+sum1-n*(xbar+ybar+size)*log(mu1+mu2+size)-sum2-sum3
        ll
    } 

 
 ### Test for BNB
 Test.BNB <- function(x,y)
 {
   initmu1 <- mean(x)+1
   initmu2 <- mean(y)+1
   initmu <- (initmu1+initmu2)/2
   initsize <- 1/(0.2592+3.652/initmu1)
   Likfit <- maxLik(logLik=logLikFun1, start=c(mu1=initmu1,mu2=initmu2,size=initsize), method="CG")
   Likfitnull <- maxLik(logLik=logLikFun0, start=c(mu=initmu,size=initsize), method="CG")
   lrt <- -2*(logLik(Likfitnull)-logLik(Likfit))
   mlemu1 <- coef(Likfit)[1]
   mlemu2 <- coef(Likfit)[2]
   r <- mlemu2/mlemu1
   mlesize <- coef(Likfit)[3]
   sigma <- sqrt( r*(1+r)*(mlemu1+mlemu2+mlesize)/(length(x)*((mlemu1+mlemu2)*(mlemu1+mlesize)-mlesize*r)) )
   zstat <- log(r)*r/sigma
   return(list(lrt=lrt,stat2=zstat^2,mu1=mlemu1,mu2=mlemu2,r=r,size=mlesize))
 }
 
 
 
 ### Test for Poisson-LMM
 Test.Poisson.Glmm <- function(data)
 {
   data$subject <- as.factor(data$subject)
   glmfit <- glmer(count ~ group+(1|subject), family=poisson, data=data)
   glmfitnull <- glmer(count ~ 1+(1|subject), family=poisson, data=data)
   lrt <- -2*(logLik(glmfitnull)-logLik(glmfit))
   stat <- summary(glmfit)$coefficients[2,"z value"]
   return(list(stat2=stat^2,lrt=as.numeric(lrt)))
 }
 
 
 ### Test for NB-LMM
 Test.NB.Glmm <- function(data)
 {
    data$subject <- as.factor(data$subject)
    glmfit <- glmer.nb(count ~ group+(1|subject), data=data)
    glmfitnull <- glmer.nb(count ~ 1+(1|subject), data=data)
    lrt <- -2*(logLik(glmfitnull)-logLik(glmfit))
    stat <- summary(glmfit)$coefficients[2,"z value"]
    return(list(stat2=stat^2,lrt=as.numeric(lrt)))
 }

  
 
